# Supplementary material for: Silencing of MsD14 Resulted in Enhanced Forage Biomass through Increasing Shoot Branching in Alfalfa (Medicago sativa L.)
Source: Plants (Basel). 2022 Mar 30;11(7):939. doi: 10.3390/plants11070939 (PMC9003486; doi:10.3390/plants11070939)
Supplement: Supplementary file 1 [file plants-11-00939-s001.zip › Table S1.xlsx]

## Sheet: Table S1
Table S1 Primers used in this study.
Name	Forward sequence (5'-3')	Reverse sequence (5'-3')	Purpose
MsD14-CDS	ATGGGCAGCACTTCCATC	CTACTGTGAAAGTGCTA	MsD14 cloning
MsD14-RT	GTCGGTCACTCCATCTCCG	CTTCATAGTTTGCTTCCATTGC	MsD14 expression levels detecting
MsD14-PRO	TGAATCAGATTCCACTA	GTTTGGACAAAAGAAATG	MsD14 promoter cloning
MsD14-RNAi	GGGGACAAGTTTGTACAAAAAAGCAGGCTGCCATGATCGGAATGCTAGCT	GGGGACCACTTTGTACAAGAAAGCTGGGTTAACCAGTCCTAGAATCCCTC	RNAi fragment cloning
AtMAX2-CDS	ATGGCTTCCACTACTC	TCAGTCAATGATGTTGC	AtMAX2 cloning
MsMAX2-CDS	ATGGTAGGAAACAACTC	TCAGTCACATATTTGACG	MsMAX2 cloning
